# Supplementary material for: Metabolomics Reveals Process of Allergic Rhinitis Patients with Single- and Double-Species Mite Subcutaneous Immunotherapy
Source: Metabolites. 2021 Sep 9;11(9):613. doi: 10.3390/metabo11090613 (PMC8471092; doi:10.3390/metabo11090613)
Supplement: Supplementary file 1 [file metabolites-11-00613-s001.zip]

Archive with 1 entries (1 files):
- metabolites-1257849-supplementary.pdf
